# Supplementary material for: Ureaplasma parvum infection alters filamin a dynamics in host cells
Source: BMC Infect Dis. 2011 Apr 20;11:101. doi: 10.1186/1471-2334-11-101 (PMC3107797; doi:10.1186/1471-2334-11-101)
Supplement: Additional file 1 — Table S1 - Rat bladder proteins that were significantly altered by active infection with U. parvum as determined with the Pro Group™ algorithm. Table S1 contains the list of protein ratios that significantly differed among rats inoculated with U. parvum (active infection versus cleared infection). Results are presented as the mean ± SD of three biological replicates obtained from three independent iTRAQ™ experiments. Ratios were generated by dividing the spectral intensity value in UTI and Struvite groups by the spectral intensity for a specific peptide in the Negative group. Only protein ratios that showed a similar response in both UTI and Struvite groups and were significantly different from the Negative group (P < 0.05) are listed. Proteins were grouped according to their assigned biological function. Table S2 - Rat bladder tissue proteome profiles that were significantly different among rats inoculated with U. parvum as determined by ANOVA. Table S2 contains the list of protein ratios obtained with the ProGroup™ algorithm (mean ± SD) that were significantly different among rats inoculated with U. parvum as determined by ANOVA. Data was obtained from three biological replicates from three independent iTRAQ™ experiments. Protein ratios were generated by dividing the spectral intensity of the protein in a U. parvum inoculated group (Negative, UTI, or Struvite) with the spectral intensity in the sham inoculated control using the ProGroup™ algorithm. Proteins that showed a significantly different profile (P < 0.03) are listed. Proteins are grouped according to the cluster pattern shown in Figure 1C that was obtained by the method of Ward. The biological function of each protein was obtained from the Panther database http://www.pantherdb.org or the Rat Genome Database http://rgd.mcw.edu/wg. [file 1471-2334-11-101-S1.XLS]

## Sheet: Additional Table - 2
Additional table S2. Rat bladder tissue proteome profiles that were significantly different among rats inoculated with U. parvum as determined by ANOVAa).
			Cluster 1
Totalb	% Coveragec	Accessiond	Name	Gene Ontology Biological Processe	Negative Ratiof	Struvite Ratio	UTI Ratio
104 ± 57.6	85.2 ± 2.29	IPI00191737.6	Serum albumin precursor	transport	0.874 ± 0.04	1.284 ± 0.35	1.378 ± 0.45
21.14 ± 3.6	29.4 ± 7.97	IPI00194097.5	Gc Vitamin D-binding protein precursor	transports vitamin D and vitamin D metabolites	0.850 ± 0.02	1.361 ± 0.14	1.501 ± 0.63
14.51 ± 3.0	39.1 ± 5.71	IPI00327469.1	Alpha-2-HS-glycoprotein precursor	pinocytosis / acute-phase response/inhibits insulin receptor kinase/modulates inflammation	0.760 ± 0.06	0.927 ± 0.53	1.442 ± 0.54
			Cluster 2
Total	% Coverage	Accession	Name	Gene Ontology Biological Process	Negative Ratio	Struvite Ratio	UTI Ratio
15.2 ± 2.7	29 ± 6	IPI00365784.2	Similar to asporin	extracellular matrix, protein binding	0.697 ± 0.07	0.693 ± 0.24	1.530 ± 0.80
18.4 ± 0.42	36 ± 7.5	IPI00766896.1	similar to Mimecan precursor (Osteoglycin) isoform 3	protein binding	0.734 ± 0.06	0.618 ± 0.13	1.359 ± 0.48
62.9 ± 10.2	46.8 ± 5.4	IPI00679202.2	Isoform 1 of Serotransferrin precursor	iron ion transport	0.805 ± 0.04	0.668 ± 0.19	1.667 ± 0.45
8.04 ± 2.8	14 ± 0.12	IPI00655256.2	Igh-1a Ig gamma-2B chain C region	antigen binding	0.807 ± 0.19	0.514 ± 0.28	1.372 ± 0.48
			Cluster 3
Total	% Coverage	Accession	Name	Gene Ontology Biological Process	Negative Ratio	Struvite Ratio	UTI Ratio
6.7 ± 4.1	26.6 ± 17.9	IPI00194222.1	Cytochrome c oxidase subunit 4 isoform 1, mitochondrial precursor	oxidative phosphorylation pathway	0.777 ± 0.10	1.435 ± 0.21	0.917 ± 0.02
7.1 ± 1.5	17.9 ± 1.1	IPI00366014.3	40S ribosomal protein S13	translation	0.758 ± 0.03	2.114 ± 0.23	1.005 ± 0.10
6.7 ± 1.2	57.7 ± 17.2	IPI00734740.2	similar to 60S acidic ribosomal protein P2	translation	0.948 ± 0.13	1.970 ± 0.47	1.224 ± 0.35
13.4 ± 0.46	69 ± 4.1	IPI00231358.6	Profilin-1	regulates actin polymerization	0.918 ± 0.08	1.438 ± 0.35	1.15 ± 0.27
6.56 ± 1.25	45.3 ± 14	IPI00231692.5	40S ribosomal protein S15	translation	0.838 ± 0.19	1.622 ± 0.09	1.032 ± 0.28
			Cluster 4
Total	% Coverage	Accession	Name	Gene Ontology Biological Process	Negative Ratio	Struvite Ratio	UTI Ratio
4.68 ± 1.87	20.3 ± 14.7	IPI00199543.2	60S ribosomal protein L7	translation	1.027 ± 0.11	1.854 ± 0.40	1.171 ± 0.24
5.39 ± .54	19.2 ± 9.99	IPI00231360.9	60S ribosomal protein L27	translation	0.838 ± 0.19	1.622 ± 0.09	1.032 ± 0.28
			Cluster 5
Total	% Coverage	Accession	Name	Gene Ontology Biological Process	Negative Ratio	Struvite Ratio	UTI Ratio
22.9 ± 1.04	52 ± 2.42	IPI00197703.2	Apolipoprotein A-I precursor	increases activity of sterol regulatory element-binding proteins (SREBP) 1 and 2	0.873 ± 0.01	1.584 ± 0.37	1.339 ± 0.46
4.67 ± 2.3	17.4 ± 15.2	IPI00213644.3	Peptidyl-prolyl cis-trans isomerase B precursor	nuclear transport	0.836 ± 0.07	1.488 ± 0.17	1.199 ± 0.09
14.6 ± 0.78	60.2 ± 17.1	IPI00231955.6	Calmodulin	protein binding, phosphatidylinositol 3-kinase-Akt signaling pathway	0.698 ± 0.04	1.153 ± 0.15	1.050 ± 0.26
			Cluster 6
Total	% Coverage	Accession	Name	Gene Ontology Biological Process	Negative Ratio	Struvite Ratio	UTI Ratio
13.4 ± 3.0	23.2 ± 7.9	IPI00193485.2	Isocitrate dehydrogenase [NADP], mitochondrial precursor	main pathways of carbohydrate metabolism	1.295 ± 0.04	0.335 ± 0.01	0.708 ± 0.25
17 ± 3.42	23.1 ± 6.7	IPI00211448.2	EH-domain containing 2	cortical actin cytoskeleton organization, endocytosis	1.032 ± 0.05	0.556 ± 0.10	0.790 ± 0.21
10.4 ± 2.31	26.2 ± 11.9	IPI00767147.1	similar to Alpha-enolase	carbohydrate metabolism	1.336 ± 0.08	0.562 ± 0.14	0.819 ± 0.36
10.2 ± 2.9	32 ± 15.5	IPI00201561.3	Peroxiredoxin-2	protective enzyme against oxidative damage by cellular reactive sulfur species	1.134 ± 0.01	0.632 ± 0.01	0.853 ± 0.24
28.7 ± 2.8	55 ± 3	IPI00470288.4	Creatine kinase B-type	plays a role in energy transduction in tissues with large, changing energy demands	1.014 ± 0.04	0.496 ± 0.12	0.773 ± 0.23
12.3 ± 5.0	7.7 ± 0.96	IPI00480639.3	Complement C3 precursor (Fragment)	complement activation, classical pathway,	1.206 ± 0.18	0.617 ± 0.02	0.917 ± 0.09
			Cluster 7
Total	% Coverage	Accession	Name	Gene Ontology Biological Process	Negative Ratio	Struvite Ratio	UTI Ratio
18 ± 1.75	30.8 ± 4.6	IPI00195372.1	Elongation factor 1-alpha 1	protein biosynthesis / translational elongation	1.072 ± 0.08	0.652 ± 0.22	0.713 ± 0.24
26.2 ± 2.32	21.5 ± 5.4	IPI00454431.1	Brain-specific alpha actinin 1 isoform	actin binding	1.200 ± 0.05	0.471 ± 0.15	0.587 ±0.23
35.8 ± 8.57	28.9 ± 12	IPI00365286.3	similar to Vinculin	cell motility / cell adhesion / lamellipodium biogenesis	1.314 ± 0.19	0.794 ± 0.70	0.682 ± 0.24
93.2 ± 11	33.5 ± 7.6	IPI00409539.3	similar to Filamin-A	actin binding	1.044 ± 0.13	0.329 ± 0.06	0.505 ± 0.17
			Cluster 8
Total	% Coverage	Accession	Name	Gene Ontology Biological Process	Negative Ratio	Struvite Ratio	UTI Ratio
28.7 ± 3.6	15.1 ± 13.7	IPI00370703.3	similar to myosin, light polypeptide kinase telokin isoform	regulation of muscle contraction / muscle development	0.915 ± 0.11	0.405 ± 0.10	0.943 ± 0.05
a) Protein ratios were generated by dividing the spectral intensity of a specific protein in the Negative, UTI, and Struvite groups by the spectral intensity of the specific protein in the sham inoculated control. Calculated bias factor for experiment 1 was 1.506 for 115/114 ratio, 0.4307 for 116/114 ratio, and 1.2227 for 117/114 ratio. For experiment 2 the calculated bias factor was 2.512 for 11…
b) Values represent the mean ± SD of the protein scores from 3 separate iTRAQ experiments.The Total Protein score is measurement of all the peptide evidence for a protein and is analogous to protein scores reported by other protein identification software. Each identified peptide within a protein was assigned a score based on confidence (99% confidence = 2, 95% confidence = 1.3).
c) Values represent the mean ± SD of the percent coverage of the specific protein in each iTRAQ experiment. Percent coverage refers to the number of matching amino acids (from peptides) divided by the total number of amino acids in the protein sequence, expressed as a percentage.
d) Accession numbers refer to the International Protein Database, (www.ebi.ac.uk/IPI/IPIhelp). Raw peptide identification was performed using the Paragon™ database searching algorithm (Applied Biosystems/MDS SCIEX). Raw peptide identification was further processed with the Progroup Algorithm™ (Applied Biosystems/ MDS SCIEX). Only proteins with 95 % or greater confidence and an EF factor < 2 were …
e) Gene ontology data was obtained from the Panther database (www.pantherdb.org) or the Rat Genome Database (http://rgd.mcw.edu/wg).
f) Values represent the mean ± SD of the actual protein ratios obtained with the ProGroup™ algorithm before standardization for ANOVA. Results are from 3 biological replicates from 3 separate iTRAQ experiments.

## Sheet: Additional Table - 1
Additional Table S1 - Rat bladder proteins that were significantly altered by active infection with U. parvum as determined with the Pro Group™ algorithma).
			Inflammation / Immunity	Protein ratio	Protein ratio
Totalb	% Coveragec	Accessiond	Name	UTI Mean ± SD	Struvite Mean ± SD	Gene Ontology Biological Processe
11.9 ± 1.03	24.4 ± 2.37	IPI00778633.1	Apoh Apolipoprotein H	1.278 ± 0.14	1.225 ± 0.55	defense response
20.4 ± 2.76	27.2 ± 3.67	IPI00779821.1	Serpin a1 45 kDa protein	1.159 ± 0.02	1.806 ± 0.75	serine-type endopeptidase inhibitor/ response to cytokine stimulus
			Apoptosis
Total	% Coverage	Accession	Name	UTI Mean ± SD	Struvite Mean ± SD	Gene Ontology Biological Process
19 ± 4.9	67.9 ± 10.3	IPI00201586.1	Hspb1 Heat shock protein beta-1	1.279 ± 0.27	3.202 ± 2.59	anti-apoptosis /Involved in stress resistance and actin organization
			Extracellular Matrix / Structural
Total	% Coverage	Accession	Name	UTI Mean ± SD	Struvite Mean ± SD	Gene Ontology Biological Process
18.2 ± 3.1	12.3 ± 3.22	IPI00371853.3	Similar to Collagen alpha-1(VI) chain precursor	0.648 ± 0.12	0.277 ± 0.06	cell adhesion
14.1 ± 3.53	17.6 ± 12.2	IPI00372839.3	Col6a2 similar to procollagen, type VI, alpha 2	0.718 ± 0.14	0.338 ± 0.01	cell-cell adhesion and extracellular matrix organization and biogenesis
			Signal Transduction
Total	% Coverage	Accession	Name	UTI Mean ± SD	Struvite Mean ± SD	Gene Ontology Biological Process
15.1 ± 0.07	62.8 ± 17.6	IPI00231955.6	Calmodulin	1.323 ± 0.28	1.734 ± 0.01	protein binding, phosphatidylinositol 3-kinase-Akt signaling pathway
4.8 ± 1.3	18.6 ± 13.5	IPI00204818.2	S100A6 Protein	1.254 ± 0.06	2.282 ± 0.81	calcium-binding protein involved in transepithelial ion transport
10.6 ± 1.98	12.4 ± 2.3	IPI00205135.6	Transglutaminase 2, C polypeptide	0.648 ± 0.04	0.332 ± 0.06	positive regulation of I-kappaB kinase/NF-kappaB cascade
			Actin Dynamics
Total	% Coverage	Accession	Name	UTI Mean ± SD	Struvite Mean ± SD	Gene Ontology Biological Process
13.7 ± 0.07	61.5 ± 4	IPI00231358.6	Profilin-1	1.113 ± 0.02	1.368 ± 0.05	regulates actin polymerization
93.1 ± 11.3	27.4 ± 2.5	IPI00409539.3	Similar to Filamin-A	0.695 ± 0.17	0.293 ± 0.02	actin binding
26.4 ± 2.3	18.9 ± 1.97	IPI00454431.1	Brain-specific alpha actinin 1 isoform	0.578 ± 0.15	0.289 ± 0.04	actin binding
27.2 ± 1.41	20.4 ± 4.4	IPI00365286.3	Similar to Vinculin	0.637 ± 0.09	0.397 ± 0.17	cell motility / cell adhesion / lamellipodium biogenesis
7.1 ± 1.34	2.2 ± 0.6	IPI00209258.4	Spectrin alpha chain, brain	0.651 ± 0.07	0.282 ± 0.19	barbed-end actin filament capping
28 ± 13.5	8.5 ± 3.8	IPI00362014.5	Talin 1	0.751 ± 0.07	0.410 ± 0.03	cytoskeletal anchoring / intercellular junction assembly
			Transport
Total	% Coverage	Accession	Name	UTI Mean ± SD	Struvite Mean ± SD	Gene Ontology Biological Process
19.8 ± 3.6	24.9 ± 6.65	IPI00194097.5	Gc Vitamin D-binding protein precursor	1.308 ± 0.07	3.048 ± 2.25	transports vitamin D and vitamin D metabolites
21.4 ± 3.1	18.9 ± 1.06	IPI00831745.1	annexin A6	0.594 ± 0.19	0.327 ± 0.03	calcium ion transport,
			Genetic Processing
Total	% Coverage	Accession	Name	UTI Mean ± SD	Struvite Mean ± SD	Gene Ontology Biological Process
10.2 ± 6.6	24.1 ± 16.3	IPI00768214.1	similar to H2A histone family, member V isoform 1	1.332 ± 0.17	1.841 ± 0.71	nucleosome assembly,
			Translation / Protein processing
Total	% Coverage	Accession	Name	UTI Mean ± SD	Struvite Mean ± SD	Gene Ontology Biological Process
7.9 ± 1.47	20.4 ± 0.4	IPI00765837.1	similar to 60S ribosomal protein L23a isoform 1	1.145 ± 0.01	4.855 ± 3.51	translation
6.9 ± 2.15	17.6 ± 1.34	IPI00366014.3	Rps13 40S ribosomal protein S13	1.313 ± 0.12	3.535 ± 1.31	translation
18 ± 1.8	28.4 ± 3.98	IPI00195372.1	Elongation factor 1-alpha 1	0.800 ± 0.11	0.399 ± 0.10	protein biosynthesis / translational elongation
			Oxidative Metabolism
Total	% Coverage	Accession	Name	UTI Mean ± SD	Struvite Mean ± SD	Gene Ontology Biological Process
4.67 ± 1.15	23.8 ± 8.9	IPI00286154.3	Isoform of Cytochrome b5	1.245 ± 0.06	2.369 ± 1.45	electron carrier activity
2.1 ± 0.08	6.2 ± 0.49	IPI00194222.1	Cytochrome c oxidase subunit 4 isoform 1, mitochondrial precursor	1.263 ± 0.10	3.315 ± 2.10	oxidative phosphorylation pathway
40.1 ± 3	53.1 ± 4.2	IPI00551812.1	ATP synthase subunit 5 beta, mitochondrial precursor	1.179 ± 0.17	2.525 ± 1.99	ATP synthesis coupled proton transport,
			Carbohydrate Metabolism
Total	% Coverage	Accession	Name	UTI Mean ± SD	Struvite Mean ± SD	Gene Ontology Biological Process
13.5 ± 3.68	18.7 ± 6.36	IPI00193485.2	Isocitrate dehydrogenase [NADP], mitochondrial precursor	0.642 ± 0.08	0.294 ± 0.02	main pathways of carbohydrate metabolism
9.14 ± 0.23	14.5 ± 1.62	IPI00767147.1	similar to Alpha-enolase	0.763 ± 0.06	0.549 ± 0.12	carbohydrate metabolism
12.9 ± 1.13	11.6 ± 1.34	IPI00357945.1	Similar to Glycogen phosphorylase, brain form	0.752 ± 0.07	0.473 ± 0.03	glucose homeostasis,
			Unclassified
Total	% Coverage	Accession	Name	UTI Mean ± SD	Struvite Mean ± SD	Gene Ontology Biological Process
2.2 ± 0.01	5.92 ± 0.03	IPI00204640.1	22 kDa protein	1.189 ± 0.01	2.348 ± 1.04	unclassified
4.14 ± 0.04	5.68 ± 0.01	IPI00454264.1	LOC679040 LRRGT00046	1.350 ± 0.13	1.808 ± 0.32	unclassified
a) Protein ratios were generated by dividing the spectral intensity of a specific protein in the UTI, and Struvite groups by the spectral intensity of the specific protein in the Negative group.Only protein ratios that showed a similar response in both UTI and Struvite groups and were significantly different from the Negative group (P < 0.05) are listed. Calculated bias factor for experiment 1 wa…
b) The Total Protein score is measurement of all the peptide evidence for a protein and is analogous to protein scores reported by other protein identification software. Each identified peptide within a protein was assigned a score based on confidence (99% confidence = 2, 95% confidence = 1.3). The values in this column are the mean ± SD (n = 3) of the protein scores from 3 separate iTRAQ experim…
c) Values represent the mean ± SD of the percent coverage of the specific protein in each iTRAQ experiment. Percent coverage refers to the number of matching amino acids (from peptides) divided by the total number of amino acids in the protein sequence, expressed as a percentage.
d) Accession numbers refer to the International Protein Database, (www.ebi.ac.uk/IPI/IPIhelp). Raw peptide identification was performed using the Paragon™ database searching algorithm (Applied Biosystems/MDS SCIEX). Raw peptide identification was further processed with the Pro Group Algorithm™ (Applied Biosystems/ MDS SCIEX). Only proteins with 95 % or greater confidence and an EF factor < 2 were…
e) Gene ontology data was obtained from the Panther database (www.pantherdb.org) or the Rat Genome Database (http://rgd.mcw.edu/wg).
